# Supplementary material for: Bioprospecting Indigenous Oenococcus oeni Strains from Chinese Wine Regions: Multivariate Screening for Stress Tolerance and Aromatic Competence
Source: Foods. 2025 Mar 29;14(7):1207. doi: 10.3390/foods14071207 (PMC11989063; doi:10.3390/foods14071207)
Supplement: Supplementary file 1 [file foods-14-01207-s001.zip]

Archive with 1 entries (1 files):
- foods-3551001-supplementary.pdf
